# Supplementary material for: Analysis of the gut microbiota of walking sticks (Phasmatodea)
Source: BMC Res Notes. 2013 Sep 11;6:368. doi: 10.1186/1756-0500-6-368 (PMC3856447; doi:10.1186/1756-0500-6-368)
Supplement: Additional file 1: Table S1 — Taxonomic assignment of the OTUs based on RDP CLASSIFIER and BLASTN sequence similarity search against the NCBI nt database. [file 1756-0500-6-368-S1.xls]

## Sheet: Sheet1
OTU_ID	Num_reads	Superkingdom	Phylum	Class	Order	Family	Genus	CLASSIFIER_confidence	Best_hit_GI	Seq_identity	Best_hit_seq_definition
CXTIA	4902	Bacteria	Tenericutes	Mollicutes	Entomoplasmatales	Spiroplasmataceae	Spiroplasma	1	50830969	0.99	Spiroplasma sp. 'Gent' 16S ribosomal RNA gene, partial sequence
AZ2B0	161	Bacteria	Tenericutes	Mollicutes	Entomoplasmatales	Spiroplasmataceae	Spiroplasma	1	291195605	0.966	Spiroplasma ixodetis culture-collection ATCC:33835 16S ribosomal RNA gene, partial sequence
AFVAO	45	Bacteria	Tenericutes	Mollicutes	Entomoplasmatales	Spiroplasmataceae	Spiroplasma	0.92	50830969	0.945	Spiroplasma sp. 'Gent' 16S ribosomal RNA gene, partial sequence
B3U5T	42	Bacteria	Tenericutes	Mollicutes	Entomoplasmatales	Spiroplasmataceae	Spiroplasma	1	50830969	0.969	Spiroplasma sp. 'Gent' 16S ribosomal RNA gene, partial sequence
DOTO0	39	Bacteria	Tenericutes	Mollicutes	Entomoplasmatales	Spiroplasmataceae	Spiroplasma	1	50830969	0.982	Spiroplasma sp. 'Gent' 16S ribosomal RNA gene, partial sequence
CFRG9	31	Bacteria	Proteobacteria	Alphaproteobacteria	Sphingomonadales	Sphingomonadaceae	Sphingobium	0.79	395144695	0.993	Sphingobium sp. KR5 16S ribosomal RNA gene, partial sequence
CEPQJ	30	Bacteria	Tenericutes	Mollicutes	Entomoplasmatales	Spiroplasmataceae	Spiroplasma	0.99	50830969	0.97	Spiroplasma sp. 'Gent' 16S ribosomal RNA gene, partial sequence
BITFI	23	Bacteria	Tenericutes	Mollicutes	Entomoplasmatales	Spiroplasmataceae	Spiroplasma	1	295126667	0.994	Spiroplasma platyhelix strain ATCC 51748 16S ribosomal RNA gene, partial sequence
BVKQM	20	Bacteria	Tenericutes	Mollicutes	Entomoplasmatales	Spiroplasmataceae	Spiroplasma	1	50830969	0.978	Spiroplasma sp. 'Gent' 16S ribosomal RNA gene, partial sequence
A6MJB	19	Bacteria	Tenericutes	Mollicutes	Entomoplasmatales	Spiroplasmataceae	Spiroplasma	1	50830969	0.98	Spiroplasma sp. 'Gent' 16S ribosomal RNA gene, partial sequence
CCJQD	15	Bacteria	Tenericutes	Mollicutes	Entomoplasmatales	Spiroplasmataceae	Spiroplasma	1	291195605	0.98	Spiroplasma ixodetis culture-collection ATCC:33835 16S ribosomal RNA gene, partial sequence
A9XZG	12	Bacteria	Actinobacteria	Actinobacteria	Actinomycetales	Propionibacteriaceae	Propionibacterium	1	365742920	0.988	Propionibacterium acnes TypeIA2 P.acn33, complete genome
BEFPM	12	Bacteria	Proteobacteria	Betaproteobacteria	Burkholderiales	Comamonadaceae	Acidovorax	1	390188259	0.992	Acidovorax sp. NF1078 16S ribosomal RNA gene, partial sequence
B0ZKM	12	Bacteria	Tenericutes	Mollicutes	Entomoplasmatales	Spiroplasmataceae	Spiroplasma	0.99	291195605	0.969	Spiroplasma ixodetis culture-collection ATCC:33835 16S ribosomal RNA gene, partial sequence
CX71L	12	Bacteria	Tenericutes	Mollicutes	Entomoplasmatales	Spiroplasmataceae	Spiroplasma	1	50830969	0.978	Spiroplasma sp. 'Gent' 16S ribosomal RNA gene, partial sequence
C3LR1	11	Bacteria	Proteobacteria	Betaproteobacteria	Burkholderiales	Burkholderiales_incertae_sedis	Aquabacterium	1	380009376	0.97	Bacillus sp. CE2(2012) 16S ribosomal RNA gene, partial sequence
C3768	10	Bacteria	Tenericutes	Mollicutes	Entomoplasmatales	Spiroplasmataceae	Spiroplasma	1	6978971	0.964	Spiroplasma-symbiont of Antonina crawii gene for 16S rRNA, partial sequence
CF5DM	8	Bacteria	Proteobacteria	Epsilonproteobacteria	Campylobacterales	Campylobacteraceae	Arcobacter	1	77415939	0.985	Arcobacter sp. R-28214 16S rRNA gene, strain R-28214
AU4O1	7	Bacteria	Tenericutes	Mollicutes	Entomoplasmatales	Spiroplasmataceae	Spiroplasma	1	50830969	0.972	Spiroplasma sp. 'Gent' 16S ribosomal RNA gene, partial sequence
BNGR8	7	Bacteria	Tenericutes	Mollicutes	Entomoplasmatales	Spiroplasmataceae	Spiroplasma	1	50830969	0.974	Spiroplasma sp. 'Gent' 16S ribosomal RNA gene, partial sequence
BQ0XW	6	Bacteria	Firmicutes	Bacilli	Bacillales	Staphylococcaceae	Staphylococcus	1	387287106	0.986	Staphylococcus epidermidis strain M-S-TSA_46 16S ribosomal RNA gene, partial sequence
CEZCU	6	Bacteria	Proteobacteria	Gammaproteobacteria	Pseudomonadales	Moraxellaceae	Acinetobacter	1	388458890	0.994	Acinetobacter sp. M673 dialkyl PE hydrolase (dph) gene, complete cds
CCYPS	6	Bacteria	Proteobacteria	Gammaproteobacteria	Pseudomonadales	Pseudomonadaceae	Pseudomonas	0.99	400294507	0.993	Pseudomonas aeruginosa strain Ps6 16S ribosomal RNA gene, partial sequence
BDA0Z	6	Bacteria	Proteobacteria	Gammaproteobacteria	Pseudomonadales	Pseudomonadaceae	Pseudomonas	1	393713330	0.996	Pseudomonas putida strain MPV2 16S ribosomal RNA gene, partial sequence
CAYV0	5	Bacteria	Proteobacteria	Alphaproteobacteria	Sphingomonadales	Sphingomonadaceae	Novosphingobium	1	359804324	0.978	Novosphingobium subterraneum gene for 16S rRNA, partial sequence, strain: NBRC 16086
AMV5Y	5	Bacteria	Tenericutes	Mollicutes	Entomoplasmatales	Spiroplasmataceae	Spiroplasma	0.96	50830969	0.967	Spiroplasma sp. 'Gent' 16S ribosomal RNA gene, partial sequence
B9THY	5	Bacteria	Tenericutes	Mollicutes	Entomoplasmatales	Spiroplasmataceae	Spiroplasma	0.97	50830969	0.963	Spiroplasma sp. 'Gent' 16S ribosomal RNA gene, partial sequence
BEHQX	5	Bacteria	Tenericutes	Mollicutes	Entomoplasmatales	Spiroplasmataceae	Spiroplasma	0.98	295407797	0.988	Spiroplasma taiwanense ATCC:43302 16S ribosomal RNA gene, partial sequence
BTJJT	4	Bacteria	Actinobacteria	Actinobacteria	Actinomycetales	Propionibacteriaceae	Propionibacterium	1	365742920	0.975	Propionibacterium acnes TypeIA2 P.acn33, complete genome
AOQZK	4	Bacteria	Proteobacteria	Alphaproteobacteria	Sphingomonadales	Sphingomonadaceae	Sphingobium	1	159159987	0.978	Sphingomonas sp. KMC001 16S ribosomal RNA gene, partial sequence
B29OL	4	Bacteria	Proteobacteria	Betaproteobacteria	Rhodocyclales	Rhodocyclaceae	Zoogloea	1	85062513	0.992	Zoogloea sp. A5 16S ribosomal RNA gene, partial sequence
BTF2B	4	Bacteria	Proteobacteria	Gammaproteobacteria	Pseudomonadales	Moraxellaceae	Acinetobacter	1	124558128	0.986	Acinetobacter sp. JN18_V65_E 16S ribosomal RNA gene, partial sequence
CQY3E	4	Bacteria	Tenericutes	Mollicutes	Entomoplasmatales	Spiroplasmataceae	Spiroplasma	0.99	224797680	0.988	Spiroplasma endosymbiont of Drosophila ananassae isolate HI13 16S ribosomal RNA gene, partial sequence
ATMDX	4	Bacteria	Tenericutes	Mollicutes	Entomoplasmatales	Spiroplasmataceae	Spiroplasma	1	50830969	0.977	Spiroplasma sp. 'Gent' 16S ribosomal RNA gene, partial sequence
B91ZV	4	Bacteria	Tenericutes	Mollicutes	Entomoplasmatales	Spiroplasmataceae	Spiroplasma	1	50830969	0.966	Spiroplasma sp. 'Gent' 16S ribosomal RNA gene, partial sequence
CEHBM	3	Bacteria	Bacteroidetes	Flavobacteria	Flavobacteriales	Flavobacteriaceae	Cloacibacterium	1	116672838	0.986	Flavobacteriaceae bacterium YMS-2 16S ribosomal RNA gene, complete sequence
C25H2	3	Bacteria	Lentisphaerae	Lentisphaeria	Victivallales	Victivallaceae	Victivallis	0.92	212291538	0.849	Victivallaceae bacterium NML 080035 16S ribosomal RNA gene, partial sequence
BK2H3	3	Bacteria	Proteobacteria	Alphaproteobacteria	Caulobacterales	Caulobacteraceae	Brevundimonas	1	359805679	0.993	Brevundimonas sp. NBRC 101768 gene for 16S rRNA, partial sequence
DNVXJ	3	Bacteria	Proteobacteria	Alphaproteobacteria	Caulobacterales	Caulobacteraceae	Caulobacter	0.98	359803871	0.962	Caulobacter segnis gene for 16S rRNA, partial sequence, strain: NBRC 15250
COFJE	3	Bacteria	Proteobacteria	Betaproteobacteria	Burkholderiales	Burkholderiales_incertae_sedis	Aquabacterium	0.99	219857244	0.959	Aquabacterium parvum strain B6 16S ribosomal RNA, partial sequence
CGTTX	3	Bacteria	Proteobacteria	Betaproteobacteria	Burkholderiales	Burkholderiales_incertae_sedis	Aquabacterium	1	285201829	0.978	Leptothrix sp. oral taxon B91 clone SI071 16S ribosomal RNA gene, partial sequence
CN17N	3	Bacteria	Proteobacteria	Betaproteobacteria	Burkholderiales	Comamonadaceae	Comamonas	1	384034828	0.968	Comamonas sp. SB20 16S ribosomal RNA gene, partial sequence
CL7X1	3	Bacteria	Proteobacteria	Betaproteobacteria	Burkholderiales	Oxalobacteraceae	Herbaspirillum	0.8	329111862	0.966	Herbaspirillum sp. Sco-D19 partial 16S rRNA gene, strain Sco-D19
BFMV0	3	Bacteria	Proteobacteria	Betaproteobacteria	Burkholderiales	Oxalobacteraceae	Undibacterium	0.99	224027603	0.99	Herbaspirillum sp. AKB-2008-HA5 partial 16S rRNA gene, strain AKB-2008-HA5
A0SRM	3	Bacteria	Proteobacteria	Betaproteobacteria	Rhodocyclales	Rhodocyclaceae	Methyloversatilis	1	297557169	0.989	Methyloversatilis sp. cd-1 16S ribosomal RNA gene, partial sequence
ALNSE	3	Bacteria	Proteobacteria	Gammaproteobacteria	Enterobacteriales	Enterobacteriaceae	Pantoea	0.98	359805534	0.992	Pantoea agglomerans gene for 16S rRNA, partial sequence, strain: NBRC 102470
B26XB	3	Bacteria	Proteobacteria	Gammaproteobacteria	Legionellales	Legionellaceae	Legionella	0.98	1310688	0.945	Legionella sp. 16S rRNA gene, strain LLAP8
DOPKB	3	Bacteria	Proteobacteria	Gammaproteobacteria	Pseudomonadales	Pseudomonadaceae	Rhizobacter	0.76	341925935	0.969	Methylibium fulvum gene for 16S rRNA, partial sequence, strain: S32403
B6AJ6	3	Bacteria	Tenericutes	Mollicutes	Entomoplasmatales	Spiroplasmataceae	Spiroplasma	0.9	291195605	0.949	Spiroplasma ixodetis culture-collection ATCC:33835 16S ribosomal RNA gene, partial sequence
CNTYN	3	Bacteria	Tenericutes	Mollicutes	Entomoplasmatales	Spiroplasmataceae	Spiroplasma	0.86	291195605	0.964	Spiroplasma ixodetis culture-collection ATCC:33835 16S ribosomal RNA gene, partial sequence
DM3EW	3	Bacteria	Tenericutes	Mollicutes	Entomoplasmatales	Spiroplasmataceae	Spiroplasma	0.99	291195605	0.962	Spiroplasma ixodetis culture-collection ATCC:33835 16S ribosomal RNA gene, partial sequence
C445E	3	Bacteria	Tenericutes	Mollicutes	Entomoplasmatales	Spiroplasmataceae	Spiroplasma	1	50830969	0.968	Spiroplasma sp. 'Gent' 16S ribosomal RNA gene, partial sequence
DRXHD	3	Bacteria	Tenericutes	Mollicutes	Entomoplasmatales	Spiroplasmataceae	Spiroplasma	1	50830969	0.98	Spiroplasma sp. 'Gent' 16S ribosomal RNA gene, partial sequence
A8Q8S	3	Bacteria	Tenericutes	Mollicutes	Entomoplasmatales	Spiroplasmataceae	Spiroplasma	1	219846121	0.994	Spiroplasma syrphidicola strain EA-1 16S ribosomal RNA, partial sequence
BCCFR	2	Bacteria	Actinobacteria	Actinobacteria	Actinomycetales	Micrococcaceae	Arthrobacter	0.9	183979173	0.979	Arthrobacter sp. SC17Y partial 16S rRNA gene, isolate SC17Y
CTU16	2	Bacteria	Actinobacteria	Actinobacteria	Solirubrobacterales	Conexibacteraceae	Conexibacter	0.93	165909659	0.924	Rubrobacterineae bacterium BR7-21 16S ribosomal RNA gene, partial sequence
BWE45	2	Bacteria	Firmicutes	Bacilli	Bacillales	Bacillaceae 1	Bacillus	0.96	90404314	0.987	Bacterium S1cc4 16S ribosomal RNA gene, partial sequence
ALMJN	2	Bacteria	Firmicutes	Bacilli	Bacillales	Thermoactinomycetaceae 2	Planifilum	1	343200253	0.985	Planifilum fimeticola strain H0165 16S ribosomal RNA, partial sequence
A3VPX	2	Bacteria	Firmicutes	Bacilli	Lactobacillales	Streptococcaceae	Streptococcus	1	285186340	0.994	Streptococcus mitis clone NK011 16S ribosomal RNA gene, partial sequence
A7MPH	2	Bacteria	Firmicutes	Clostridia	Clostridiales	Syntrophomonadaceae	Pelospora	0.75	343205647	0.926	Syntrophomonas zehnderi OL-4 strain OL-4 16S ribosomal RNA, partial sequence
CN97B	2	Bacteria	Proteobacteria	Alphaproteobacteria	Rhizobiales	Brucellaceae	Ochrobactrum	1	73808759	0.964	Ochrobactrum sp. LJJS1-2 16S ribosomal RNA gene, partial sequence
DSG3Q	2	Bacteria	Proteobacteria	Alphaproteobacteria	Rhizobiales	Methylobacteriaceae	Methylobacterium	0.98	343198847	0.987	Methylobacterium jeotgali strain S2R03-9 16S ribosomal RNA, partial sequence
BC3SH	2	Bacteria	Proteobacteria	Alphaproteobacteria	Sphingomonadales	Sphingomonadaceae	Novosphingobium	0.93	61097550	0.998	Novosphingobium sp. MG37 partial 16S rRNA gene, isolate MG37
CQKB7	2	Bacteria	Proteobacteria	Alphaproteobacteria	Sphingomonadales	Sphingomonadaceae	Sphingomonas	1	398649511	0.987	Sphingomonas sp. MG-2011-104-FY partial 16S rRNA gene, strain 104, isolate FY
DJSZ0	2	Bacteria	Proteobacteria	Betaproteobacteria	Burkholderiales	Burkholderiaceae	Burkholderia	0.94	308072199	0.968	Burkholderia sp. HLA56 gene for 16S rRNA, partial sequence
ANUJ3	2	Bacteria	Proteobacteria	Betaproteobacteria	Burkholderiales	Burkholderiaceae	Cupriavidus	1	381217333	0.971	Cupriavidus metallidurans strain R4-384 16S ribosomal RNA gene, partial sequence
C27DP	2	Bacteria	Proteobacteria	Betaproteobacteria	Burkholderiales	Burkholderiales_incertae_sedis	Aquabacterium	1	45478806	0.986	Imtechium assamiensis strain BPTSA16 16S ribosomal RNA gene, partial sequence
AN9NU	2	Bacteria	Proteobacteria	Betaproteobacteria	Burkholderiales	Comamonadaceae	Simplicispira	0.99	359803390	0.976	Simplicispira metamorpha gene for 16S rRNA, partial sequence, strain: NBRC 13960
DUQ70	2	Bacteria	Proteobacteria	Betaproteobacteria	Burkholderiales	Comamonadaceae	Simplicispira	0.97	359804841	0.977	Simplicispira psychrophila gene for 16S rRNA, partial sequence, strain: NBRC 13611
AKOBS	2	Bacteria	Proteobacteria	Deltaproteobacteria	Syntrophobacterales	Syntrophaceae	Smithella	0.99	5738882	0.954	Syntrophus sp. 16S rRNA gene, partial, Clone B3
B5JZT	2	Bacteria	Proteobacteria	Epsilonproteobacteria	Campylobacterales	Campylobacteraceae	Arcobacter	1	77415939	0.935	Arcobacter sp. R-28214 16S rRNA gene, strain R-28214
CEH4Y	2	Bacteria	Proteobacteria	Gammaproteobacteria	Pseudomonadales	Moraxellaceae	Acinetobacter	0.99	50541690	0.988	Acinetobacter sp. PD12 16S ribosomal RNA gene, partial sequence
BEOHW	2	Bacteria	Proteobacteria	Gammaproteobacteria	Pseudomonadales	Moraxellaceae	Enhydrobacter	1	385274857	0.978	Moraxella osloensis gene for 16S ribosomal RNA, partial sequence, strain: KMC 411
AN0E2	2	Bacteria	Proteobacteria	Gammaproteobacteria	Pseudomonadales	Pseudomonadaceae	Pseudomonas	1	401787325	0.982	Pseudomonas sp. SOD-104 16S ribosomal RNA gene, partial sequence
BGSR2	2	Bacteria	Tenericutes	Mollicutes	Entomoplasmatales	Spiroplasmataceae	Spiroplasma	1	50830969	0.977	Spiroplasma sp. 'Gent' 16S ribosomal RNA gene, partial sequence
C9WIG	2	Bacteria	Tenericutes	Mollicutes	Entomoplasmatales	Spiroplasmataceae	Spiroplasma	1	50830969	0.966	Spiroplasma sp. 'Gent' 16S ribosomal RNA gene, partial sequence
CMW2C	2	Bacteria	Tenericutes	Mollicutes	Entomoplasmatales	Spiroplasmataceae	Spiroplasma	0.96	50830969	0.96	Spiroplasma sp. 'Gent' 16S ribosomal RNA gene, partial sequence
BC8JX	2	Bacteria	TM7	TM7	TM7	TM7	TM7_genera_incertae_sedis	0.81	401816785	0.937	Uncultured bacterium clone E89 16S ribosomal RNA gene, partial sequence
A9JE2	1	Bacteria	Actinobacteria	Actinobacteria	Actinomycetales	Brevibacteriaceae	Brevibacterium	0.99	299034501	0.987	Brevibacterium pityocampae partial 16S rRNA gene, strain HCD-7050
DQS1Q	1	Bacteria	Actinobacteria	Actinobacteria	Actinomycetales	Brevibacteriaceae	Brevibacterium	1	42820333	0.974	Brevibacterium sanguinis partial 16S rRNA gene, strain CF 52
BWQ5Z	1	Bacteria	Actinobacteria	Actinobacteria	Actinomycetales	Brevibacteriaceae	Brevibacterium	1	378558068	0.978	Brevibacterium sp. MN8-1 16S ribosomal RNA gene, partial sequence
C74F7	1	Bacteria	Actinobacteria	Actinobacteria	Actinomycetales	Brevibacteriaceae	Brevibacterium	1	378558068	0.971	Brevibacterium sp. MN8-1 16S ribosomal RNA gene, partial sequence
BDM1Z	1	Bacteria	Actinobacteria	Actinobacteria	Actinomycetales	Intrasporangiaceae	Janibacter	0.99	315466790	0.995	Janibacter hoylei partial 16S rRNA gene, type strain DSM 21601T
DL1RJ	1	Bacteria	Actinobacteria	Actinobacteria	Actinomycetales	Intrasporangiaceae	Janibacter	1	398649564	0.987	Janibacter sp. MG-2011-83-GW partial 16S rRNA gene, strain 83, isolate GW
BZ3YN	1	Bacteria	Actinobacteria	Actinobacteria	Actinomycetales	Micrococcaceae	Arthrobacter	0.93	110623065	0.969	Arthrobacter sp. A01 partial 16S rRNA gene, isolate A01
C5TGF	1	Bacteria	Actinobacteria	Actinobacteria	Actinomycetales	Sanguibacteraceae	Sanguibacter	0.97	47778664	0.972	Bacterium WS18_483 16S ribosomal RNA gene, partial sequence
B6Q1C	1	Bacteria	Actinobacteria	Actinobacteria	Actinomycetales	Streptomycetaceae	Streptomyces	1	384157096	0.992	Streptomyces sp. P3881 16S ribosomal RNA gene, partial sequence
AEE9I	1	Bacteria	Armatimonadetes	Armatimonadetes	Armatimonadetes	Armatimonadetes	Armatimonadetes_gp5	1	254777779	0.895	Candidate division OP10 bacterium Gsoil 348 16S ribosomal RNA gene, partial sequence
AS05U	1	Bacteria	Bacteroidetes	Bacteroidia	Bacteroidales	Bacteroidaceae	Bacteroides	1	302129281	0.991	Bacteroides graminisolvens gene for 16S ribosomal RNA, partial sequence, strain: JCM 15093
CAA15	1	Bacteria	Bacteroidetes	Flavobacteria	Flavobacteriales	Flavobacteriaceae	Cloacibacterium	0.75	334701519	0.965	Flavobacteriaceae bacterium RB5-M2 16S ribosomal RNA gene, partial sequence
AIDYQ	1	Bacteria	Bacteroidetes	Flavobacteria	Flavobacteriales	Flavobacteriaceae	Flavobacterium	0.79	56160145	0.979	Bacteroidetes bacterium '8.3 MW-7' isolate 8.3 MW-7 16S ribosomal RNA gene, partial sequence
DFTDP	1	Bacteria	Firmicutes	Bacilli	Bacillales	Bacillaceae 1	Bacillus	0.8	401808074	0.983	Bacillus sp. enrichment culture clone AG.T.007.03 16S ribosomal RNA gene, partial sequence
CDQ8U	1	Bacteria	Firmicutes	Bacilli	Bacillales	Bacillaceae 1	Bacillus	0.95	374708388	0.982	Bacillus sp. SNN-LL-10 16S ribosomal RNA gene, partial sequence
CH3CX	1	Bacteria	Firmicutes	Bacilli	Bacillales	Bacillales_Incertae Sedis XII	Exiguobacterium	1	339267514	0.988	Exiguobacterium mexicanum strain KNUC9046 16S ribosomal RNA gene, partial sequence
CSRFC	1	Bacteria	Firmicutes	Bacilli	Bacillales	Planococcaceae	Planococcaceae_incertae_sedis	0.92	219878119	0.965	Bacillus odysseyi strain 34hs1 16S ribosomal RNA, partial sequence
A0HMU	1	Bacteria	Firmicutes	Bacilli	Bacillales	Staphylococcaceae	Staphylococcus	1	385195117	0.974	Staphylococcus aureus subsp. aureus HO 5096 0412 complete genome
AVK9P	1	Bacteria	Firmicutes	Bacilli	Lactobacillales	Leuconostocaceae	Weissella	1	224228404	0.979	Weissella soli gene for 16S ribosomal RNA, partial sequence, strain: NJ 123
AU1ST	1	Bacteria	Firmicutes	Bacilli	Lactobacillales	Streptococcaceae	Lactococcus	1	392999925	0.979	Lactococcus lactis subsp. lactis strain 47MoQuesillo 16S ribosomal RNA gene, partial sequence
AXYSH	1	Bacteria	Firmicutes	Clostridia	Clostridiales	Clostridiaceae 1	Clostridium sensu stricto	0.88	268308904	0.969	Clostridium magnum strain FM5 16S ribosomal RNA gene, partial sequence
BRRYB	1	Bacteria	Firmicutes	Clostridia	Clostridiales	Clostridiales_Incertae Sedis XI	Sedimentibacter	1	77377401	0.992	Sedimentibacter sp. JN18_A14_H 16S ribosomal RNA gene, partial sequence
CBJB6	1	Bacteria	Firmicutes	Clostridia	Clostridiales	Peptostreptococcaceae	Clostridium XI	0.94	374412492	0.966	Clostridium sp. 2ER371.1 16S ribosomal RNA gene, partial sequence
AR24F	1	Bacteria	Proteobacteria	Alphaproteobacteria	Caulobacterales	Caulobacteraceae	Caulobacter	0.93	336092980	0.998	Caulobacter sp. 44 16S ribosomal RNA gene, partial sequence
ANQQN	1	Bacteria	Proteobacteria	Alphaproteobacteria	Rhizobiales	Brucellaceae	Ochrobactrum	0.87	97954837	0.998	Ochrobactrum sp. R-24448 partial 16S rRNA gene, strain R-24448
A3TUG	1	Bacteria	Proteobacteria	Alphaproteobacteria	Rhizobiales	Hyphomicrobiaceae	Hyphomicrobium	1	37992947	0.979	Hyphomicrobium sp. P2 16S ribosomal RNA gene, partial sequence
ADE49	1	Bacteria	Proteobacteria	Alphaproteobacteria	Rhizobiales	Methylobacteriaceae	Methylobacterium	1	397787515	0.993	Methylobacterium marchantiae gene for 16S ribosomal RNA, partial sequence, strain: 21c
BCCM6	1	Bacteria	Proteobacteria	Alphaproteobacteria	Rhizobiales	Methylobacteriaceae	Methylobacterium	0.79	300862341	0.993	Methylobacterium sp. 812 partial 16S rRNA gene, strain 812
DK5VD	1	Bacteria	Proteobacteria	Alphaproteobacteria	Rhodobacterales	Rhodobacteraceae	Paracoccus	1	50727345	0.998	Paracoccus sp. 7IX/A01/160 16S ribosomal RNA gene, partial sequence
AVQ8Z	1	Bacteria	Proteobacteria	Alphaproteobacteria	Rhodobacterales	Rhodobacteraceae	Paracoccus	0.82	145586532	0.978	Paracoccus sp. DSG13 partial 16S rRNA gene, strain DSG13
CGRWU	1	Bacteria	Proteobacteria	Alphaproteobacteria	Rhodospirillales	Acetobacteraceae	Belnapia	0.99	206706914	0.989	Alpha proteobacterium P12 partial 16S rRNA gene, strain P12
CEGNV	1	Bacteria	Proteobacteria	Alphaproteobacteria	Sphingomonadales	Sphingomonadaceae	Sphingobium	0.88	395144695	0.984	Sphingobium sp. KR5 16S ribosomal RNA gene, partial sequence
A4HW1	1	Bacteria	Proteobacteria	Alphaproteobacteria	Sphingomonadales	Sphingomonadaceae	Sphingomonas	0.96	343201466	0.991	Sphingomonas abaci strain : C42 16S ribosomal RNA, complete sequence
DRSBW	1	Bacteria	Proteobacteria	Alphaproteobacteria	Sphingomonadales	Sphingomonadaceae	Sphingomonas	0.89	381217118	0.986	Sphingomonas hankookensis strain L8-750 16S ribosomal RNA gene, partial sequence
BLTQQ	1	Bacteria	Proteobacteria	Alphaproteobacteria	Sphingomonadales	Sphingomonadaceae	Sphingomonas	1	339267523	0.996	Sphingomonas koreensis strain KNUC9055 16S ribosomal RNA gene, partial sequence
DI9BD	1	Bacteria	Proteobacteria	Alphaproteobacteria	Sphingomonadales	Sphingomonadaceae	Sphingomonas	1	326368386	0.993	Sphingomonas rhizogenes strain BW59UT1570 16S ribosomal RNA gene, partial sequence
B72P6	1	Bacteria	Proteobacteria	Alphaproteobacteria	Sphingomonadales	Sphingomonadaceae	Sphingomonas	0.88	167599459	0.98	Sphingomonas sp. BR5-22 16S ribosomal RNA gene, partial sequence
CW4I8	1	Bacteria	Proteobacteria	Betaproteobacteria	Burkholderiales	Alcaligenaceae	Bordetella	0.91	163258032	0.979	Bordetella petrii strain DSM 12804, complete genome
BPKTK	1	Bacteria	Proteobacteria	Betaproteobacteria	Burkholderiales	Burkholderiaceae	Burkholderia	1	344178763	0.971	Burkholderia sp. BB4a gene for 16S ribosomal RNA, partial sequence
B2O2N	1	Bacteria	Proteobacteria	Betaproteobacteria	Burkholderiales	Burkholderiaceae	Cupriavidus	0.99	318085100	0.99	Cupriavidus sp. CAG-122 16S ribosomal RNA gene, partial sequence
DHWB9	1	Bacteria	Proteobacteria	Betaproteobacteria	Burkholderiales	Burkholderiaceae	Cupriavidus	0.98	304653686	0.962	Ralstonia sp. MAC20 16S ribosomal RNA gene, partial sequence
CVZGC	1	Bacteria	Proteobacteria	Betaproteobacteria	Burkholderiales	Burkholderiales_incertae_sedis	Aquabacterium	0.97	285201304	0.952	Comamonadaceae bacterium oral taxon B76 clone SI058 16S ribosomal RNA gene, partial sequence
CVX3T	1	Bacteria	Proteobacteria	Betaproteobacteria	Burkholderiales	Comamonadaceae	Pelomonas	0.94	327242617	0.995	Bacterium MNFS-9 16S ribosomal RNA gene, partial sequence
CB6KA	1	Bacteria	Proteobacteria	Betaproteobacteria	Rhodocyclales	Rhodocyclaceae	Azospira	1	359353254	0.982	Dechlorosoma suillum PS, complete genome
DBA7I	1	Bacteria	Proteobacteria	Epsilonproteobacteria	Campylobacterales	Campylobacteraceae	Arcobacter	1	38488381	0.949	Arcobacter cibarius 16S rRNA gene, strain LMG 21997
ABRBH	1	Bacteria	Proteobacteria	Epsilonproteobacteria	Campylobacterales	Campylobacteraceae	Arcobacter	1	219846315	0.921	Arcobacter cryaerophilus strain A 169/B 16S ribosomal RNA, partial sequence
B8W7C	1	Bacteria	Proteobacteria	Epsilonproteobacteria	Campylobacterales	Campylobacteraceae	Arcobacter	1	219846315	0.967	Arcobacter cryaerophilus strain A 169/B 16S ribosomal RNA, partial sequence
BO1KB	1	Bacteria	Proteobacteria	Epsilonproteobacteria	Campylobacterales	Campylobacteraceae	Arcobacter	1	219846315	0.971	Arcobacter cryaerophilus strain A 169/B 16S ribosomal RNA, partial sequence
BRN5K	1	Bacteria	Proteobacteria	Epsilonproteobacteria	Campylobacterales	Campylobacteraceae	Arcobacter	0.99	219846315	0.937	Arcobacter cryaerophilus strain A 169/B 16S ribosomal RNA, partial sequence
ALVOO	1	Bacteria	Proteobacteria	Epsilonproteobacteria	Campylobacterales	Campylobacteraceae	Arcobacter	1	77415939	0.993	Arcobacter sp. R-28214 16S rRNA gene, strain R-28214
AUEST	1	Bacteria	Proteobacteria	Epsilonproteobacteria	Campylobacterales	Campylobacteraceae	Arcobacter	1	77415939	0.962	Arcobacter sp. R-28214 16S rRNA gene, strain R-28214
AE3BX	1	Bacteria	Proteobacteria	Gammaproteobacteria	Alteromonadales	Shewanellaceae	Shewanella	0.98	222103600	0.982	Shewanella sp. S4 16S ribosomal RNA gene, partial sequence
BW2S9	1	Bacteria	Proteobacteria	Gammaproteobacteria	Chromatiales	Chromatiaceae	Rheinheimera	0.97	324035397	0.989	Rheinheimera sp. 03SU9 16S ribosomal RNA gene, partial sequence
BC4O4	1	Bacteria	Proteobacteria	Gammaproteobacteria	Enterobacteriales	Enterobacteriaceae	Escherichia/Shigella	0.94	383101383	0.969	Escherichia coli P12b, complete genome
A7J8E	1	Bacteria	Proteobacteria	Gammaproteobacteria	Enterobacteriales	Enterobacteriaceae	Escherichia/Shigella	0.89	359330873	0.99	Escherichia coli str. K-12 substr. MDS42 DNA, complete genome
AV3P8	1	Bacteria	Proteobacteria	Gammaproteobacteria	Enterobacteriales	Enterobacteriaceae	Raoultella	0.95	383793422	0.978	Enterobacter aerogenes strain KNUC5009 16S ribosomal RNA gene, partial sequence
DPOKV	1	Bacteria	Proteobacteria	Gammaproteobacteria	Oceanospirillales	Alcanivoracaceae	Alcanivorax	1	115252823	0.987	Alcanivorax sp. GPM2503 partial 16S rRNA gene, clone GPM2503
CC2DQ	1	Bacteria	Proteobacteria	Gammaproteobacteria	Pseudomonadales	Moraxellaceae	Acinetobacter	1	384392463	0.963	Acinetobacter sp. Aug-DT07 16S ribosomal RNA gene, partial sequence
DQI3Z	1	Bacteria	Proteobacteria	Gammaproteobacteria	Pseudomonadales	Pseudomonadaceae	Pseudomonas	0.95	281413532	0.974	Pseudomonas sp. Lc31-6 16S ribosomal RNA gene, partial sequence
DWIY7	1	Bacteria	Proteobacteria	Gammaproteobacteria	Pseudomonadales	Pseudomonadaceae	Pseudomonas	0.98	281413532	0.983	Pseudomonas sp. Lc31-6 16S ribosomal RNA gene, partial sequence
BWSRW	1	Bacteria	Proteobacteria	Gammaproteobacteria	Pseudomonadales	Pseudomonadaceae	Rhizobacter	0.71	66841202	0.952	Methylibium sp. W125 gene for 16S rRNA
DKY92	1	Bacteria	Proteobacteria	Gammaproteobacteria	Xanthomonadales	Xanthomonadaceae	Stenotrophomonas	0.99	381217270	0.978	Stenotrophomonas maltophilia strain R2-706 16S ribosomal RNA gene, partial sequence
BFPKI	1	Bacteria	Tenericutes	Mollicutes	Entomoplasmatales	Spiroplasmataceae	Spiroplasma	0.87	291195605	0.955	Spiroplasma ixodetis culture-collection ATCC:33835 16S ribosomal RNA gene, partial sequence
DTSE6	1	Bacteria	Tenericutes	Mollicutes	Entomoplasmatales	Spiroplasmataceae	Spiroplasma	1	291195605	0.959	Spiroplasma ixodetis culture-collection ATCC:33835 16S ribosomal RNA gene, partial sequence
A3SSE	1	Bacteria	Tenericutes	Mollicutes	Entomoplasmatales	Spiroplasmataceae	Spiroplasma	0.86	50830969	0.954	Spiroplasma sp. 'Gent' 16S ribosomal RNA gene, partial sequence
B1QCE	1	Bacteria	Tenericutes	Mollicutes	Entomoplasmatales	Spiroplasmataceae	Spiroplasma	0.89	50830969	0.963	Spiroplasma sp. 'Gent' 16S ribosomal RNA gene, partial sequence
BC4XO	1	Bacteria	Tenericutes	Mollicutes	Entomoplasmatales	Spiroplasmataceae	Spiroplasma	0.97	50830969	0.962	Spiroplasma sp. 'Gent' 16S ribosomal RNA gene, partial sequence
BCW7I	1	Bacteria	Tenericutes	Mollicutes	Entomoplasmatales	Spiroplasmataceae	Spiroplasma	0.97	50830969	0.952	Spiroplasma sp. 'Gent' 16S ribosomal RNA gene, partial sequence
BJ7CS	1	Bacteria	Tenericutes	Mollicutes	Entomoplasmatales	Spiroplasmataceae	Spiroplasma	1	50830969	0.968	Spiroplasma sp. 'Gent' 16S ribosomal RNA gene, partial sequence
C0HVQ	1	Bacteria	Tenericutes	Mollicutes	Entomoplasmatales	Spiroplasmataceae	Spiroplasma	0.83	50830969	0.925	Spiroplasma sp. 'Gent' 16S ribosomal RNA gene, partial sequence
C38DM	1	Bacteria	Tenericutes	Mollicutes	Entomoplasmatales	Spiroplasmataceae	Spiroplasma	0.98	50830969	0.968	Spiroplasma sp. 'Gent' 16S ribosomal RNA gene, partial sequence
CA895	1	Bacteria	Tenericutes	Mollicutes	Entomoplasmatales	Spiroplasmataceae	Spiroplasma	0.98	50830969	0.939	Spiroplasma sp. 'Gent' 16S ribosomal RNA gene, partial sequence
CL5YZ	1	Bacteria	Tenericutes	Mollicutes	Entomoplasmatales	Spiroplasmataceae	Spiroplasma	0.92	50830969	0.964	Spiroplasma sp. 'Gent' 16S ribosomal RNA gene, partial sequence
DHSSM	1	Bacteria	Tenericutes	Mollicutes	Entomoplasmatales	Spiroplasmataceae	Spiroplasma	0.89	50830969	0.945	Spiroplasma sp. 'Gent' 16S ribosomal RNA gene, partial sequence
DQ2YJ	1	Bacteria	Tenericutes	Mollicutes	Entomoplasmatales	Spiroplasmataceae	Spiroplasma	0.97	50830969	0.968	Spiroplasma sp. 'Gent' 16S ribosomal RNA gene, partial sequence
DTIC9	1	Bacteria	Tenericutes	Mollicutes	Entomoplasmatales	Spiroplasmataceae	Spiroplasma	1	50830969	0.969	Spiroplasma sp. 'Gent' 16S ribosomal RNA gene, partial sequence
DTZ2N	1	Bacteria	Tenericutes	Mollicutes	Entomoplasmatales	Spiroplasmataceae	Spiroplasma	0.95	50830969	0.97	Spiroplasma sp. 'Gent' 16S ribosomal RNA gene, partial sequence
CS4H1	1	Bacteria	Tenericutes	Mollicutes	Entomoplasmatales	Spiroplasmataceae	Spiroplasma	0.92	6978971	0.943	Spiroplasma-symbiont of Antonina crawii gene for 16S rRNA, partial sequence
DSJLX	1	Bacteria	Tenericutes	Mollicutes	Haloplasmatales	Haloplasmataceae	Haloplasma	0.95	401834876	0.925	Bacterium enrichment culture clone HY387 16S ribosomal RNA gene, partial sequence
BP1D9	1	Bacteria	TM7	TM7	TM7	TM7	TM7_genera_incertae_sedis	0.96	285800594	0.879	TM7 phylum sp. oral taxon 347 clone AQ127 16S ribosomal RNA gene, partial sequence
AK01Y	1	Bacteria	TM7	TM7	TM7	TM7	TM7_genera_incertae_sedis	1	285800596	0.924	TM7 phylum sp. oral taxon 347 clone BE051 16S ribosomal RNA gene, partial sequence
BM18V	1	Bacteria	TM7	TM7	TM7	TM7	TM7_genera_incertae_sedis	1	285800596	0.906	TM7 phylum sp. oral taxon 347 clone BE051 16S ribosomal RNA gene, partial sequence
BUHC8	1	Bacteria	TM7	TM7	TM7	TM7	TM7_genera_incertae_sedis	0.97	401816785	0.932	Uncultured bacterium clone E89 16S ribosomal RNA gene, partial sequence
CIB95	1	Bacteria	TM7	TM7	TM7	TM7	TM7_genera_incertae_sedis	0.95	401816785	0.917	Uncultured bacterium clone E89 16S ribosomal RNA gene, partial sequence
